# Supplementary material for: A New Class of BRCA1 Mimetics for ERα-Positive Breast Cancer Therapy: Design, Synthesis, In Silico Screening, In Vitro Assay, and Gene Expression Analysis
Source: Life (Basel). 2025 Apr 1;15(4):581. doi: 10.3390/life15040581 (PMC12028564; doi:10.3390/life15040581)
Supplement: Supplementary file 1 [file life-15-00581-s001.zip]

Archive with 1 entries (1 files):
- life-3514109-supplementary.pdf
